# Supplementary material for: Epidemiological analysis of hydrometra and its predictive value in gynecological tumors
Source: Front Oncol. 2023 Jan 5;12:1028886. doi: 10.3389/fonc.2022.1028886 (PMC9851649; doi:10.3389/fonc.2022.1028886)
Supplement: Supplementary file 1 [file DataSheet_1.zip]

Archive with 4 entries (4 files):
- Supplementary Table (1).DOCX
- Supplementary Table (2).DOCX
- Supplementary Table (3).DOCX
- Supplementary Table (4).DOCX
